# Supplementary material for: Two-year cross-sectional studies reveal that single, young MSMs in Shenzhen, China are at high risk for HIV infection
Source: Virol J. 2019 Jun 22;16:83. doi: 10.1186/s12985-019-1189-6 (PMC6589171; doi:10.1186/s12985-019-1189-6)
Supplement: Supplementary file 1 — Table S1. Detailed information on the references used in this study. (XLSX 14 kb) [file 12985_2019_1189_MOESM1_ESM.xlsx]

## Sheet: Reference Information in Fig. 2
References of CRF07_BC	Province/City	References of CRF01_AE	Province/City	References of Outgroup	Province/City
07_BC.CN.2005.CN-079.KU050275	Henan	01_AE.CN.2003.CN-081.KU050277	Henan	J.AF082394	Sweden: from Republic of the Congo immigrants living in Sweden
07_BC.CN.2006.Sichuan_2006_SC124.JX392382	Liangshan	01_AE.CN.2005.05GX034.GQ845124	Guangxi
07_BC.CN.2006.ZJ2006001.KP178445	Zhejiang	01_AE.CN.2005.CN-086.KU050282	Henan
07_BC.CN.2007.07CNYN303.KF835494	Yunnan	01_AE.CN.2006.06GX239.GU564230	Guangxi
07_BC.CN.2007.BJ070032.KF250366	BEIJING	01_AE.CN.2006.SC070062.JX112857	Sichuan
07_BC.CN.2007.CNGZD.JQ423923	Guangzhou	01_AE.CN.2007.07CNYN316.KF835503	Yunnan
07_BC.CN.2007.GZ070087.KF250372	GUIZHOU	01_AE.CN.2007.07CNYN327.KF835514	Yunnan
07_BC.CN.2007.HB070037.KF250373	HUBEI	01_AE.CN.2007.07CNYN364.KF835542	Yunnan
07_BC.CN.2007.JS070205.KF250374	JIANGSU	01_AE.CN.2007.07JSWX045.FJ441290	Jiangsu
07_BC.CN.2008.08LNA001.JX960601	Liaoning	01_AE.CN.2007.2851.JQ901060	Beijing
07_BC.CN.2008.2865.JQ901072	Beijing	01_AE.CN.2007.2855.JQ901064	Beijing
07_BC.CN.2008.2866.JQ901073	Beijing	01_AE.CN.2007.CN-051.KU050247	Henan
07_BC.CN.2008.2870.JQ901076	Beijing	01_AE.CN.2007.FJ070010.JX112809	Fujian
07_BC.CN.2008.2892.JQ901094	Beijing	01_AE.CN.2007.FJ070033.JX112813	Fujian
07_BC.CN.2009.09CNgx0290.JQ028273	Guangxi	01_AE.CN.2007.GD070092.JX112824	Guangdong
07_BC.CN.2009.09LNA446.JX960600	Liaoning	01_AE.CN.2007.GX070167.JX112839	Guangxi
07_BC.CN.2009.09LNA745.JX960602	Liaoning	01_AE.CN.2007.GZ070126.JX112844	Guangzhou
07_BC.CN.2009.2089.JQ302604	Guangxi	01_AE.CN.2007.JS071101.JX112853	Jiangsu
07_BC.CN.2009.2122.JQ302622	Guangxi	01_AE.CN.2007.TJ070003.JX112859	Tianjin
07_BC.CN.2009.2834.JQ901047	Beijing	01_AE.CN.2008.08LNA002.JX960612	Liaoning
07_BC.CN.2009.2893.JQ901095	Beijing	01_AE.CN.2008.2868.JQ901074	Beijing
07_BC.CN.2009.CN-022.KU050218	Henan	01_AE.CN.2008.2869.JQ901075	Beijing
07_BC.CN.2010.10CNgx0999.JQ028278	Guangxi	01_AE.CN.2008.2872.JQ901078	Beijing
07_BC.CN.2010.2802.JQ901023	Beijing	01_AE.CN.2008.2873.JQ901079	Beijing
07_BC.CN.2010.2803.JQ901024	Beijing	01_AE.CN.2008.2876.JQ901082	Beijing
07_BC.CN.2010.2807.JQ901026	Beijing	01_AE.CN.2008.2879.JQ901085	Beijing
07_BC.CN.2010.2809.JQ901027	Beijing	01_AE.CN.2008.2880.JQ901086	Beijing
07_BC.CN.2010.3385.JQ235012	Zhengzhou	01_AE.CN.2008.2886.JQ901089	Beijing
07_BC.CN.2010.3389.JQ235014	Zhengzhou	01_AE.CN.2008.2890.JQ901092	Beijing
07_BC.CN.2010.3411.JQ235020	Zhengzhou	01_AE.CN.2008.CN-012.KU050208	Henan
07_BC.CN.2010.3414.JQ235021	Zhengzhou	01_AE.CN.2009.09CNgx0269.JQ028202	Guangxi
07_BC.CN.2010.BJ2010003.KP178424	BEIJING	01_AE.CN.2009.09CNgx0666.JQ028206	Guangxi
		01_AE.CN.2009.09LNA020.JX960613	Liaoning
		01_AE.CN.2009.09LNA025.JX960634	Liaoning
		01_AE.CN.2009.09LNA040.JX960615	Liaoning
		01_AE.CN.2009.09LNA230.JX960614	Liaoning
		01_AE.CN.2009.09LNA353.JX960628	Liaoning
		01_AE.CN.2009.1390.KP235084	Liangshan
		01_AE.CN.2009.2049.JQ302575	Guangxi
		01_AE.CN.2009.2062.JQ302585	Guangxi
		01_AE.CN.2009.2075.JQ302595	Guangxi
		01_AE.CN.2009.2076.JQ302596	Guangxi
		01_AE.CN.2009.2091.JQ302605	Guangxi
		01_AE.CN.2009.2115.JQ302617	Guangxi
		01_AE.CN.2009.2123.JQ302623	Guangxi
		01_AE.CN.2009.2124.JQ302624	Guangxi
		01_AE.CN.2009.2152.JQ302639	Guangxi
		01_AE.CN.2009.2169.JQ302651	Guangxi
		01_AE.CN.2009.2170.JQ302652	Guangxi
		01_AE.CN.2009.2191.JQ302667	Guangxi
		01_AE.CN.2009.2272.JQ302733	Guangxi
		01_AE.CN.2009.2283.JQ302742	Guangxi
		01_AE.CN.2009.2295.JQ302750	Guangxi
		01_AE.CN.2009.2296.JQ302751	Guangxi
		01_AE.CN.2009.2825.JQ901039	Beijing
		01_AE.CN.2009.2828.JQ901042	Beijing
		01_AE.CN.2009.2829.JQ901043	Beijing
		01_AE.CN.2009.2830.JQ901044	Beijing
		01_AE.CN.2009.2839.JQ901050	Beijing
		01_AE.CN.2009.2895.JQ901096	Beijing
		01_AE.CN.2009.YN09P0011.JX112867	Yunnan
		01_AE.CN.2009.ZK056.JX112870	Zhoukou
		01_AE.CN.2010.10CNgx1236.JQ028236	Guangxi
		01_AE.CN.2010.10CNgx1256.JQ028239	Guangxi
		01_AE.CN.2010.10CNgx1310.JQ028257	Guangxi
		01_AE.CN.2010.10CNgx1320.JQ028262	Guangxi
		01_AE.CN.2010.10CNgx1341.JQ028265	Guangxi
		01_AE.CN.2010.10CNgx1350.JQ028266	Guangxi
		01_AE.CN.2010.10LNA103.JX960608	Liaoning
		01_AE.CN.2010.10LNA571.JX960611	Liaoning
		01_AE.CN.2010.10LNA821.JX960616	Liaoning
		01_AE.CN.2010.2815.JQ901032	Beijing
		01_AE.CN.2010.2817.JQ901034	Beijing
		01_AE.CN.2010.2822.JQ901038	Beijing
		01_AE.CN.2010.2849.JQ901058	Beijing
		01_AE.CN.2010.2850.JQ901059	Beijing
		01_AE.CN.2010.3416.JQ235018	Zhengzhou
		01_AE.CN.2010.BJ2010001.KP178422	Beijing
		01_AE.CN.2010.CYM075.JX112797	Beijing
		01_AE.CN.2010.CYM139.JX112802	Beijing
		01_AE.CN.2010.CYM140.JX112803	Beijing
		01_AE.CN.2010.CYM147.JX112805	Beijing
		01_AE.CN.2010.CYM152.JX112807	Beijing
		01_AE.CN.2010.SD2010001.KP178438	Shandong
		01_AE.CN.2011.DE00111CN002.KC596064	NA (unpublished)
		01_AE.CN.2013.SD2013001.KP178439	Shandong

## Sheet: Reference Information in Fig. 4
Reference information
01_AE.TH.1993.93TH051.AB220944
01_AE.TH.1990.CM240.U54771
07_BC.CN.1997.97CN001_C54.AF286226
07_BC.CN.2005.XJDC6441.EF368370
07_BC.CN.2005.XJDC6431_2.EF368372
08_BC.CN.1998.98CN006.AF286229
08_BC.CN.1997.97CNGX_6F.AY008715
A1.UG.1992.92UG037_A40.AB253429
A1.AU.2003.PS1044_Day0.DQ676872
A2.CY.1994.94CY017_41.AF286237
A2.CD.1997.97CDKTB48.AF286238
B.TH.1990.BK132.AY173951
B.US.1998.1058_11.AY331295
B.NL.2000.671_00T36.AY423387
B.FR.1983.HXB2-LAI-IIIB-BRU.K03455
C.IN.1995.95IN21068.AF067155
C.ZA.2004.04ZASK146.AY772699
C.ET.1986.ETH2220.U46016
C.BR.1992.BR025-d.U52953
D.CM.2001.01CM_4412HAL.AY371157
D.CD.1983.ELI.K03454
F1.BR.1993.93BR020_1.AF005494
F1.FR.1996.96FR-MP411.AJ249238
F2.CM.1995.95CM-MP255.AJ249236
F2.CM.2002.02CM_0016BBY.AY371158
G.BE.1996.DRCBL.AF084936
G.NG.1992.92NG083_JV10832.U88826
H.CF.1990.056.AF005496
H.BE.1993.VI997.AF190128
J.SE.1993.SE9280_7887.AF082394
J.CD.1997.J_97DC_KTB147.EF614151
K.CD.1997.97ZR-EQTB11.AJ249235
K.CM.1996.96CM-MP535.AJ249239
O.BE.1987.ANT70.L20587
55_01B.CN.2010.HNCS102056.JX574661
55_01B.CN.2011.GDDG095.JX574663
55_01B.CN.2011.GDDG318.JX574662
59_01B.CN.2009.09LNA423.JX960635
59_01B.CN.2010.10LNSY300533.KC462191
59_01B.CN.2011.11LNSY300392.KC462190
